# Supplementary material for: Community‐level phylogenetic diversity does not differ between rare and common lineages across tallgrass prairies in the northern Great Plains
Source: Ecol Evol. 2022 Nov 1;12(11):e9453. doi: 10.1002/ece3.9453 (PMC9627050; doi:10.1002/ece3.9453)
Supplement: Supplementary file 1 — Table S1 [file ECE3-12-e9453-s003.xlsx]

## Sheet: 4_metrics-all-no-equisetum-form
		Faith's PD						MPD						MNTD
Site	# species	Observed	Randomization mean	Randomization SD	Observed Rank	SES	p-value	Observed	Randomization mean	Randomization SD	Observed Rank	SES	p-value	Observed	Randomization mean	Randomization SD	Observed Rank	SES	p-value
7-mile	32	1866.62	2345.72	367.19	107	-1.3	0.11	231.95	250.35	24.6	348	-0.75	0.35	73.74	99.68	16.92	67	-1.53	0.07
Altamont Prairie	31	2254.14	2309.98	365.61	463	-0.15	0.46	255.19	249.78	24.8	552	0.22	0.55	93.41	101.75	17.44	331	-0.48	0.33
Brookings Prairie	33	2472.25	2385.75	369.67	547	0.23	0.55	290.59	250.9	24.15	912	1.64	0.91	85.13	99.03	15.72	205	-0.88	0.2
Coteau Lake	15	670.98	1334.96	294.59	1	-2.25	<0.001***	180.37	249.43	38.23	1	-1.81	<0.001***	50.47	126.2	30.22	1	-2.51	<0.001***
Coteau Prairie	38	2726.2	2655.06	374.93	519	0.19	0.52	279.8	249.82	22.06	858	1.36	0.86	85.57	94.92	14.17	272	-0.66	0.27
Cox	15	815.09	1351.58	305.82	2	-1.75	<0.001***	208.88	249.82	37.94	34	-1.08	0.03*	55.99	125.03	29.43	3	-2.35	<0.001***
Crystal Springs	42	1919.85	2850.24	351.02	2	-2.65	<0.001***	216.74	249.96	20.57	11	-1.61	0.01**	61.27	91.71	12.96	12	-2.35	0.01**
Deer Creek	9	698.34	921.19	250.25	116	-0.89	0.12	217.83	249.89	50.85	162	-0.63	0.16	102.45	148.73	43.89	145	-1.05	0.14
Gary Gulch E	29	1953.07	2195.51	360.95	327	-0.67	0.33	225.59	248.23	25.88	179	-0.87	0.18	98.49	103.04	17.68	421	-0.26	0.42
Gary Gulch W	39	2281.99	2693.75	368.48	171	-1.12	0.17	226.04	250.11	21.08	109	-1.14	0.11	86.74	93.87	13.82	315	-0.52	0.32
Hole in the Mountain	25	1279.89	1963.68	343.91	7	-1.99	0.01**	207.43	250.28	28.15	4	-1.52	<0.001***	71.57	109.17	20.31	26	-1.85	0.03*
Jacobson Fen	38	2900.33	2657.37	372.7	681	0.65	0.68	258.04	250.45	21.99	621	0.35	0.62	105.03	95.04	14.68	731	0.68	0.73
Lake Ketchum	19	1010.82	1617.24	314.31	1	-1.93	<0.001***	207.95	249.28	32.67	19	-1.27	0.02*	67.48	117.06	25.14	16	-1.97	0.02*
McKillican	14	923.86	1291.43	290.61	46	-1.26	0.05*	220.55	247.76	38.68	156	-0.7	0.16	82.06	129.92	31.02	38	-1.54	0.04*
Overland	22	1406.45	1782.41	337.1	122	-1.12	0.12	226.35	250.42	30.88	205	-0.78	0.2	86.91	112.34	23	136	-1.11	0.14
Punished Woman Grazed	24	1729.97	1890.56	338.94	406	-0.47	0.41	251.08	248.41	28.47	629	0.09	0.63	83.31	108.6	20.53	118	-1.23	0.12
Punished Woman Seeded	23	1199.6	1843.75	338.89	5	-1.9	<0.001***	208.59	248.94	29.46	11	-1.37	0.01**	65.25	109.72	21.53	9	-2.07	0.01**
Round/Bullhead	26	1291.2	2009.4	343.7	1	-2.09	<0.001***	213.79	249.38	26.59	18	-1.34	0.02*	62.91	107.08	19.73	9	-2.24	0.01**
Severson	25	2159.69	1963.69	337.95	657	0.58	0.66	273.1	251.64	28.21	707	0.76	0.71	110.42	108.7	20.89	544	0.08	0.54
Sioux Prairie	34	1715.18	2426.4	365.36	9	-1.95	0.01**	217.19	250.86	24.07	24	-1.4	0.02*	68.62	98.5	15.53	28	-1.92	0.03*
Wike	48	3239.31	3113.36	367.34	568	0.34	0.57	246.15	249.77	18.28	368	-0.2	0.37	93.71	88.08	11.64	686	0.48	0.69
