# Supplementary material for: Community‐level phylogenetic diversity does not differ between rare and common lineages across tallgrass prairies in the northern Great Plains
Source: Ecol Evol. 2022 Nov 1;12(11):e9453. doi: 10.1002/ece3.9453 (PMC9627050; doi:10.1002/ece3.9453)
Supplement: Supplementary file 2 — Table S2 [file ECE3-12-e9453-s004.xlsx]

## Sheet: 12_D-stat-regionalnull
				Dnn		MNTD
						Rare		Common
Site	Rarity cutoff	# rare species	# common species	Observed	SES	Observed	SES	Observed	SES			p-values are indicated by asterisks (*p < .05, **p < .01)
7-mile	0.25	10	23	142.41	1.37 (0.913)	147.62	0.58 (0.723)	60.77	-2.33 (<0.01**)
	0.5	19	14	83.85	-1.55 (0.054)	104.29	-0.07 (0.481)	91.75	-0.99 (0.172)
	0.75	24	9	128.08	0.33 (0.674)	91.39	-0.48 (0.324)	55.9	-2.33 (<0.01**)
Altamont Prairie	0.25	11	19	76.79	-2.13 (0.01**)	134.79	0.35 (0.642)	85.12	-1.09 (0.148)
	0.5	15	15	73.99	-2.11 (0.013*)	113.49	0.05 (0.523)	88.75	-1.13 (0.124)
	0.75	22	8	100.56	-1.14 (0.115)	83.76	-0.99 (0.174)	94.46	-1.29 (0.107)
Brookings Prairie	0.25	8	25	151.46	1.16 (0.866)	160.68	0.55 (0.712)	68.25	-1.86 (0.033*)
	0.5	16	17	135.63	1.69 (0.945)	119.53	0.44 (0.659)	55.68	-2.7 (<0.01**)
	0.75	24	9	130.86	0.51 (0.729)	93.16	-0.3 (0.374)	18.33	-3.52 (<0.01**)
Coteau Lake	0.25	4	11	60.78	-2.94 (<0.01**)	163.49	-0.43 (0.401)	37.97	-3.18 (<0.01**)
	0.5	7	8	63.54	-2.44 (<0.01**)	69.24	-2.05 (0.02*)	45.76	-2.64 (<0.01**)
	0.75	11	4	67.18	-2.75 (<0.01**)	58.44	-2.43 (<0.01**)	94.46	-1.69 (0.063)
Coteau Prairie	0.25	9	27	90.53	-1.57 (0.039*)	128.76	-0.17 (0.429)	82.45	-0.75 (0.221)
	0.5	18	18	89.45	-1.08 (0.135)	88.14	-1.03 (0.141)	90.92	-0.81 (0.209)
	0.75	27	9	98.74	-1.1 (0.123)	83.33	-0.83 (0.201)	91.11	-1.35 (0.084)
Cox	0.25	4	11	162.38	0.19 (0.58)	76.96	-2.03 (0.031*)	83.86	-1.58 (0.065)
	0.5	7	8	76.12	-2.05 (0.014*)	133.19	-0.42 (0.357)	65.98	-2.06 (0.019*)
	0.75	11	4	180.63	0.75 (0.78)	67.12	-2.11 (0.01**)	45.2	-2.61 (<0.01**)
Crystal Springs	0.25	18	24	81.84	-1.46 (0.068)	67.44	-1.99 (0.014*)	67.94	-1.93 (0.029*)
	0.5	21	21	80.24	-1.53 (0.055)	80.73	-1.27 (0.099)	57.92	-2.57 (<0.01**)
	0.75	31	11	85.04	-1.68 (0.026*)	71.59	-1.47 (0.071)	78.91	-1.65 (0.048*)
Deer Creek	0.5	5	4	271.52	2.64 (0.998)	147.17	-0.41 (0.333)	46.53	-2.64 (<0.01**)
Gary Gulch W	0.25	13	26	152.59	2.6 (0.986)	152.89	1.34 (0.905)	74.68	-1.57 (0.058)
	0.5	20	19	96.28	-0.44 (0.334)	133.89	1.79 (0.961)	71.6	-1.73 (0.047*)
	0.75	29	10	106.25	-0.62 (0.276)	110.44	1.21 (0.892)	81.79	-1.57 (0.052)
Gary Gulch E	0.25	13	16	104.12	-0.5 (0.32)	134.28	0.62 (0.733)	117.26	0.31 (0.612)
	0.5	14	15	104.12	-0.52 (0.303)	131.22	0.62 (0.747)	118.99	0.29 (0.603)
	0.75	21	8	172.41	2.09 (0.964)	93.94	-0.46 (0.322)	169.66	0.85 (0.794)
Hole in the Mountain	0.25	9	16	86.71	-1.68 (0.032*)	63.75	-2.12 (0.019*)	89.79	-1 (0.163)
	0.5	12	13	89.52	-1.37 (0.065)	87.27	-1.3 (0.096)	71.1	-1.96 (0.021*)
	0.75	18	7	126.74	-0.19 (0.476)	72.68	-1.77 (0.044*)	95.5	-1.4 (0.083)
Jacobson Fen	0.25	11	26	110.14	-0.24 (0.454)	165.08	1.37 (0.907)	88.59	-0.49 (0.329)
	0.5	19	18	100.18	-0.35 (0.364)	114.5	0.5 (0.693)	102.1	-0.24 (0.396)
	0.75	27	10	107.04	-0.48 (0.348)	93.83	-0.07 (0.471)	128.6	-0.05 (0.48)
Lake Ketchum	0.25	7	12	151.86	0.7 (0.783)	125.12	-0.66 (0.257)	45.59	-2.98 (<0.01**)
	0.5	9	10	87.13	-1.67 (0.037*)	105.67	-0.89 (0.179)	52.76	-2.59 (<0.01**)
	0.75	14	5	96.28	-1.68 (0.028*)	82.1	-1.44 (0.073)	91.53	-1.7 (0.05*)
McKillican	0.25	4	10	113.39	-1.27 (0.098)	164.03	-0.34 (0.44)	76.94	-1.77 (0.036*)
	0.5	7	7	155.42	0.45 (0.693)	121.9	-0.67 (0.264)	94.11	-1.45 (0.079)
	0.75	10	4	196.12	1.15 (0.874)	119.19	-0.4 (0.35)	45.2	-2.51 (0.011*)
Overland	0.25	8	14	154.45	1.06 (0.855)	147.55	0.2 (0.579)	92.86	-1.03 (0.15)
	0.5	11	11	106.74	-0.69 (0.262)	167.48	1.46 (0.905)	74.05	-1.87 (0.023*)
	0.75	16	6	115.95	-0.83 (0.212)	117.87	0.34 (0.626)	101.29	-1.4 (0.085)
Punished Woman Grazed	0.25	6	17	116	-0.79 (0.23)	80.63	-1.81 (0.044*)	64.22	-2.26 (0.013*)
	0.5	11	12	67.1	-2.42 (<0.01**)	96.16	-1.07 (0.149)	67.76	-2.04 (0.022*)
	0.75	17	6	66.51	-2.67 (<0.01**)	60.4	-2.43 (<0.01**)	122.6	-0.86 (0.193)
Punished Woman Seeded	0.25	7	16	90.7	-1.57 (0.041*)	133.86	-0.42 (0.334)	64.01	-2.18 (0.013*)
	0.5	12	11	79.23	-1.87 (0.023*)	105.5	-0.62 (0.272)	67.75	-2.23 (<0.01**)
	0.75	17	6	109.25	-1.08 (0.136)	73.99	-1.6 (0.058)	90.16	-1.6 (0.062)
Round/Bullhead	0.25	9	17	74.44	-2.16 (<0.01**)	134.26	-0.03 (0.497)	51.67	-2.82 (<0.01**)
	0.5	13	13	66.36	-2.49 (<0.01**)	107.45	-0.48 (0.331)	57.93	-2.5 (<0.01**)
	0.75	19	7	78.11	-2.16 (<0.01**)	79.1	-1.51 (0.074)	80.77	-1.74 (0.045*)
Severson	0.25	8	16	101.08	-1 (0.147)	163.36	0.64 (0.725)	90.6	-0.98 (0.162)
	0.5	12	12	97.39	-1.03 (0.146)	103.21	-0.71 (0.254)	103.89	-0.63 (0.276)
	0.75	18	6	118.94	-0.7 (0.259)	102.38	-0.19 (0.422)	68.86	-2.07 (0.016*)
Sioux Prairie	0.25	9	25	83.62	-1.91 (0.01**)	87.22	-1.49 (0.059)	78.08	-1.25 (0.097)
	0.5	19	15	80.24	-1.69 (0.035*)	84.68	-1.16 (0.117)	88.25	-1.14 (0.118)
	0.75	25	9	86.86	-1.64 (0.023*)	79.11	-1.25 (0.107)	91.31	-1.37 (0.082)
Wike	0.25	15	32	103.65	0 (0.535)	166.55	2.3 (0.984)	63.3	-1.94 (0.03*)
	0.5	24	23	95.61	-0.14 (0.446)	102.77	0.3 (0.614)	85.79	-0.79 (0.221)
	0.75	35	12	97.6	-0.81 (0.193)	98.81	0.96 (0.836)	83.27	-1.47 (0.065)
