# Supplementary material for: Community‐level phylogenetic diversity does not differ between rare and common lineages across tallgrass prairies in the northern Great Plains
Source: Ecol Evol. 2022 Nov 1;12(11):e9453. doi: 10.1002/ece3.9453 (PMC9627050; doi:10.1002/ece3.9453)
Supplement: Supplementary file 3 — Table S3 [file ECE3-12-e9453-s002.xlsx]

## Sheet: 6_null-PD-no-equisetum
# species	Observed PD	Random mean	Random SD	Observed rank	SES	p-value	Site
2	51.3312	230.609	65.4918	51.5	-2.73741	0.0515	7-mile
3	105.168	343.209	62.6308	21	-3.80071	0.021	7-mile
4	109.679	439.716	64.769	2	-5.0956	0.002	7-mile
5	341.445	525.474	72.1711	15	-2.5499	0.015	7-mile
6	360.974	603.762	79.8047	5	-3.04228	0.005	7-mile
7	391.648	678.162	90.3255	3	-3.17202	0.003	7-mile
8	485.47	750.506	98.4944	9	-2.69088	0.009	7-mile
9	540.631	815.726	103.595	10	-2.6555	0.01	7-mile
10	557.524	880.103	110.882	8	-2.90921	0.008	7-mile
11	681.258	945.532	117.123	12	-2.25638	0.012	7-mile
12	788	1005.31	123.119	39	-1.76505	0.039	7-mile
13	855.728	1064.22	127.943	54	-1.62955	0.054	7-mile
14	970.328	1122.88	133.844	131	-1.1398	0.131	7-mile
15	1042.43	1179.4	139.061	163	-0.984939	0.163	7-mile
16	1101.46	1236.59	143.822	172	-0.93955	0.172	7-mile
17	1152.12	1290.85	148.743	178	-0.932678	0.178	7-mile
18	1189.19	1344.57	152.611	152	-1.01814	0.152	7-mile
19	1219.23	1395.44	155.676	132	-1.13191	0.132	7-mile
20	1249.63	1449.71	159.204	109	-1.25678	0.109	7-mile
21	1251.26	1499.8	162.716	68	-1.52744	0.068	7-mile
22	1285.54	1549.32	165.192	58	-1.59682	0.058	7-mile
23	1292.09	1599.57	168.798	40	-1.82163	0.04	7-mile
24	1353.76	1648.55	170.857	47	-1.72537	0.047	7-mile
25	1415.29	1698.15	172.254	51	-1.64212	0.051	7-mile
26	1476.47	1746.03	174.684	59	-1.54315	0.059	7-mile
27	1533.44	1794.64	177.507	74	-1.47145	0.074	7-mile
28	1592.82	1842.78	180.09	78	-1.38795	0.078	7-mile
29	1652.91	1887.55	180.747	100	-1.29819	0.1	7-mile
30	1713.84	1932.05	184.032	116	-1.1857	0.116	7-mile
31	1771.94	1975.53	185.477	139	-1.09765	0.139	7-mile
32	1829.34	2020.58	186.654	143	-1.02458	0.143	7-mile
33	1889.88	2066.93	191.994	181	-0.922175	0.181	7-mile
2	79.5022	229.287	63.5445	80	-2.35716	0.08	Altamont Prairie
3	311.267	344.587	58.5216	264.5	-0.569353	0.2645	Altamont Prairie
4	435.001	440.992	64.4705	453.5	-0.0929159	0.4535	Altamont Prairie
5	491.723	525.289	72.6828	284	-0.461811	0.284	Altamont Prairie
6	548.445	605.472	83.2673	229	-0.68487	0.229	Altamont Prairie
7	582.725	681.486	92.6696	156	-1.06574	0.156	Altamont Prairie
8	608.39	750.891	99.8964	96	-1.42648	0.096	Altamont Prairie
9	653.65	818.633	107.032	67	-1.54143	0.067	Altamont Prairie
10	743.401	882.068	110.299	109	-1.25718	0.109	Altamont Prairie
11	764.22	947.482	115.701	59	-1.58393	0.059	Altamont Prairie
12	838.216	1007.71	119.587	78	-1.41736	0.078	Altamont Prairie
13	910.68	1066.88	125.422	107	-1.2454	0.107	Altamont Prairie
14	925.281	1125.67	130.348	62	-1.53733	0.062	Altamont Prairie
15	940.917	1181.5	134.654	39	-1.78665	0.039	Altamont Prairie
16	1072.6	1238.22	138.659	107	-1.19445	0.107	Altamont Prairie
17	1076.04	1292.91	143.147	62	-1.51502	0.062	Altamont Prairie
18	1112.37	1344.94	148.29	53	-1.56835	0.053	Altamont Prairie
19	1147.37	1397.65	150.749	51	-1.66027	0.051	Altamont Prairie
20	1183.94	1450.02	156.367	47	-1.70166	0.047	Altamont Prairie
21	1221.16	1502.01	157.826	40	-1.77948	0.04	Altamont Prairie
22	1256.35	1554.32	158.128	37	-1.88434	0.037	Altamont Prairie
23	1292.96	1603.14	160.237	31	-1.93576	0.031	Altamont Prairie
24	1330.21	1654.21	163.466	24	-1.98203	0.024	Altamont Prairie
25	1347	1703.33	163.836	18	-2.17488	0.018	Altamont Prairie
26	1364.54	1751.62	167.603	11	-2.3095	0.011	Altamont Prairie
27	1425.13	1798.86	171.368	16	-2.1809	0.016	Altamont Prairie
28	1484.77	1844.93	172.066	14	-2.09316	0.014	Altamont Prairie
29	1546.81	1890.56	173.252	15	-1.98412	0.015	Altamont Prairie
30	1608.49	1935.99	178.252	31	-1.83725	0.031	Altamont Prairie
2	271.516	230.965	64.2644	856	0.631012	0.856	Brookings Prairie
3	278.218	345.206	62.4953	105	-1.07189	0.105	Brookings Prairie
4	281.817	440.859	66.2231	24	-2.4016	0.024	Brookings Prairie
5	307.483	522.813	76.1515	12	-2.82766	0.012	Brookings Prairie
6	310.925	601.331	86.0321	6	-3.37555	0.006	Brookings Prairie
7	311.212	676.303	94.9268	2	-3.84602	0.002	Brookings Prairie
8	350.964	746.639	101.928	3	-3.88191	0.003	Brookings Prairie
9	370.493	811.122	110.937	2	-3.97188	0.002	Brookings Prairie
10	370.795	874.86	115.155	1	-4.37729	0.001	Brookings Prairie
11	464.617	935.867	121.133	1	-3.89036	0.001	Brookings Prairie
12	485.436	998.827	126.968	1	-4.04347	0.001	Brookings Prairie
13	552.544	1058.31	129.483	1	-3.90605	0.001	Brookings Prairie
14	626.063	1115.68	134.993	1	-3.62701	0.001	Brookings Prairie
15	649.053	1173.25	139.663	1	-3.75329	0.001	Brookings Prairie
16	704.214	1228.75	143.559	1	-3.65378	0.001	Brookings Prairie
17	816.915	1283.03	148.919	1	-3.13003	0.001	Brookings Prairie
18	840.174	1336.42	153.318	1	-3.23671	0.001	Brookings Prairie
19	918.927	1389.28	157.821	1	-2.98029	0.001	Brookings Prairie
20	1002.53	1442.89	159.866	5	-2.7546	0.005	Brookings Prairie
21	1066.04	1495.44	164.018	5	-2.61799	0.005	Brookings Prairie
22	1172.78	1546.46	167.833	12	-2.22647	0.012	Brookings Prairie
23	1238.35	1596.33	171.597	24	-2.08618	0.024	Brookings Prairie
24	1303.69	1644.31	174.163	30	-1.95575	0.03	Brookings Prairie
25	1369.75	1693.39	176.128	34	-1.83752	0.034	Brookings Prairie
26	1419.81	1742.13	179.649	43	-1.79418	0.043	Brookings Prairie
27	1470.45	1788.92	183.85	45	-1.73217	0.045	Brookings Prairie
28	1519.48	1833.51	185.949	41	-1.68878	0.041	Brookings Prairie
29	1553.76	1880.19	188.091	45	-1.73546	0.045	Brookings Prairie
30	1605.92	1924.5	190.196	48	-1.67502	0.048	Brookings Prairie
31	1658.99	1969.17	191.926	56	-1.61615	0.056	Brookings Prairie
32	1711.78	2013.62	194.965	65	-1.5482	0.065	Brookings Prairie
33	1763.77	2059.51	197.552	74	-1.497	0.074	Brookings Prairie
2	79.5022	228.549	65.8161	81.5	-2.2646	0.0815	Coteau Lake
3	86.2039	342.887	61.0228	8	-4.20635	0.008	Coteau Lake
4	317.969	438.998	64.1858	50	-1.88561	0.05	Coteau Lake
5	337.499	524.808	72.5356	18	-2.58231	0.018	Coteau Lake
6	354.392	605.539	82.7808	2	-3.03388	0.002	Coteau Lake
7	388.672	681.561	92.2707	1	-3.17424	0.001	Coteau Lake
8	436.412	753.317	100.94	2	-3.13955	0.002	Coteau Lake
9	467.086	819.404	109.742	1	-3.21041	0.001	Coteau Lake
10	480.237	883.513	115.368	1	-3.49556	0.001	Coteau Lake
11	492.198	946.886	119.083	1	-3.81826	0.001	Coteau Lake
12	517.864	1006.77	124.387	1	-3.93053	0.001	Coteau Lake
13	532.811	1066.53	126.135	1	-4.2313	0.001	Coteau Lake
14	547.247	1122.39	130.06	1	-4.42216	0.001	Coteau Lake
15	670.981	1178.34	133.731	1	-3.7939	0.001	Coteau Lake
2	271.516	225.649	67.8003	874.5	0.676504	0.8745	Coteau Prairie
3	294.506	341.262	62.7757	192.5	-0.744811	0.1925	Coteau Prairie
4	334.257	438.286	64.9898	96.5	-1.6007	0.0965	Coteau Prairie
5	465.937	522.075	75.7312	227	-0.741271	0.227	Coteau Prairie
6	490.746	600.17	84.5591	115	-1.29406	0.115	Coteau Prairie
7	515.854	677.195	93.9094	49	-1.71805	0.049	Coteau Prairie
8	639.588	748.15	102.996	159	-1.05404	0.159	Coteau Prairie
9	703.102	815.162	109.743	169	-1.02112	0.169	Coteau Prairie
10	722.631	880.517	117.425	93	-1.34457	0.093	Coteau Prairie
11	748.297	944.532	124.579	67	-1.57518	0.067	Coteau Prairie
12	748.599	1007.25	129.75	24	-1.99345	0.024	Coteau Prairie
13	842.42	1065.44	134.846	52	-1.65387	0.052	Coteau Prairie
14	897.581	1123.58	138.333	55	-1.6337	0.055	Coteau Prairie
15	977.641	1180.25	140.868	70	-1.43828	0.07	Coteau Prairie
16	1055.54	1235.86	144.701	106	-1.24614	0.106	Coteau Prairie
17	1162.28	1289.13	146.562	192	-0.865491	0.192	Coteau Prairie
18	1192.96	1344.15	150.342	143	-1.00569	0.143	Coteau Prairie
19	1195.89	1396.17	154.829	93	-1.29355	0.093	Coteau Prairie
20	1250.24	1447.26	158.521	108	-1.24291	0.108	Coteau Prairie
21	1304.58	1497.25	162.924	124	-1.18253	0.124	Coteau Prairie
22	1386.62	1550.85	165.896	163	-0.989937	0.163	Coteau Prairie
23	1408.98	1600.89	166.704	130	-1.15116	0.13	Coteau Prairie
24	1430.49	1650.19	170.15	104	-1.29117	0.104	Coteau Prairie
25	1487.98	1699.53	174.322	114	-1.21356	0.114	Coteau Prairie
26	1544.73	1746.7	176.649	126	-1.14332	0.126	Coteau Prairie
27	1602.8	1793.44	175.678	132	-1.08519	0.132	Coteau Prairie
28	1667.79	1841.49	177.568	163	-0.978211	0.163	Coteau Prairie
29	1729.74	1889.3	178.563	184	-0.893578	0.184	Coteau Prairie
30	1793.11	1936.93	179.67	211	-0.800469	0.211	Coteau Prairie
31	1886.84	1980.65	180.507	294	-0.519727	0.294	Coteau Prairie
32	1901.69	2027.53	182.65	242	-0.689001	0.242	Coteau Prairie
33	1916.57	2071.57	186.277	203	-0.832095	0.203	Coteau Prairie
34	1931.46	2116.19	189.6	167	-0.974295	0.167	Coteau Prairie
35	1935.33	2159.77	191.351	120	-1.1729	0.12	Coteau Prairie
36	1939.3	2202	193.582	86	-1.35709	0.086	Coteau Prairie
2	39.0592	229.603	64.0256	18	-2.97605	0.018	Cox
3	99.0318	343.195	60.2835	17	-4.05025	0.017	Cox
4	124.697	439.144	65.2237	4	-4.82105	0.004	Cox
5	128.14	526.471	72.932	1	-5.46167	0.001	Cox
6	359.905	607.223	80.0193	4	-3.09073	0.004	Cox
7	483.639	678.098	88.1906	21	-2.20499	0.021	Cox
8	517.919	748.789	98.2461	14	-2.34991	0.014	Cox
9	592.869	816.041	106.701	23	-2.09156	0.023	Cox
10	666.248	883.396	114.701	33	-1.89316	0.033	Cox
11	733.728	945.468	121.259	38	-1.74618	0.038	Cox
12	756.717	1003.41	126.594	26	-1.94871	0.026	Cox
13	776.022	1064.25	131.92	11	-2.18484	0.011	Cox
14	795.785	1121.23	136.971	5	-2.37603	0.005	Cox
15	815.092	1179.32	139.94	4	-2.60277	0.004	Cox
2	41.6382	231.284	60.9877	14.5	-3.10957	0.0145	Crystal Springs
3	72.1503	344.544	61.2918	6	-4.44422	0.006	Crystal Springs
4	125.987	438.317	66.4738	4	-4.69854	0.004	Crystal Springs
5	357.752	523.851	74.953	38.5	-2.21605	0.0385	Crystal Springs
6	372.353	603.345	84.9624	10	-2.71875	0.01	Crystal Springs
7	379.055	677.981	91.8995	3	-3.25275	0.003	Crystal Springs
8	393.249	748.499	103.096	1	-3.44582	0.001	Crystal Springs
9	472.972	817.769	108.051	1	-3.19105	0.001	Crystal Springs
10	551.264	885.068	116.593	2	-2.86299	0.002	Crystal Springs
11	605.378	947.061	121.23	6	-2.81848	0.006	Crystal Springs
12	660.119	1007.04	128.018	2	-2.70991	0.002	Crystal Springs
13	779.994	1068.38	133.034	20	-2.16773	0.02	Crystal Springs
14	790.544	1127.61	134.755	8	-2.5013	0.008	Crystal Springs
15	799.825	1184.85	137.117	2	-2.80799	0.002	Crystal Springs
16	836.344	1240.52	141.616	2	-2.85403	0.002	Crystal Springs
17	873.818	1295.8	145.249	4	-2.90525	0.004	Crystal Springs
18	921.318	1350.58	148.512	2	-2.89041	0.002	Crystal Springs
19	968.53	1405.57	153.1	2	-2.85464	0.002	Crystal Springs
20	1018.92	1458.21	155.218	2	-2.83017	0.002	Crystal Springs
21	1066.93	1509.94	158.046	2	-2.80304	0.002	Crystal Springs
22	1182.72	1560.64	162.341	15	-2.32797	0.015	Crystal Springs
23	1295.42	1609.83	166.845	33	-1.88443	0.033	Crystal Springs
24	1300.05	1658.74	171.253	19	-2.09447	0.019	Crystal Springs
25	1340.49	1706.25	174.121	19	-2.10057	0.019	Crystal Springs
26	1379.96	1754.86	175.575	22	-2.13531	0.022	Crystal Springs
27	1419.75	1803.24	178.551	17	-2.14781	0.017	Crystal Springs
28	1457.19	1850.03	180.503	17	-2.17637	0.017	Crystal Springs
29	1492.42	1896.27	178.78	12	-2.25891	0.012	Crystal Springs
30	1527.89	1940.83	180.547	8	-2.28716	0.008	Crystal Springs
31	1564.14	1985.8	182.764	6	-2.30712	0.006	Crystal Springs
32	1600.64	2031.75	184.978	5	-2.3306	0.005	Crystal Springs
33	1634.17	2075.29	187.199	8	-2.35645	0.008	Crystal Springs
34	1668.44	2118.04	187.951	7	-2.39215	0.007	Crystal Springs
35	1699.17	2161.73	191.67	6	-2.41334	0.006	Crystal Springs
36	1731.84	2205.46	192.293	6	-2.463	0.006	Crystal Springs
37	1766.19	2245.89	193.574	3	-2.47812	0.003	Crystal Springs
38	1798.17	2288.84	195.053	5	-2.5156	0.005	Crystal Springs
39	1830.32	2331.32	196.526	4	-2.54928	0.004	Crystal Springs
40	1859.24	2370.9	198.764	4	-2.5742	0.004	Crystal Springs
41	1891.46	2413.01	198.691	4	-2.62495	0.004	Crystal Springs
42	1919.85	2453.32	200.001	4	-2.66737	0.004	Crystal Springs
2	39.0592	231.164	62.9427	23.5	-3.05206	0.0235	Deer Creek
3	55.9525	345.051	58.9728	5	-4.90224	0.005	Deer Creek
4	115.925	439.201	68.1328	6	-4.74479	0.006	Deer Creek
5	347.69	523.33	76.6446	31	-2.29162	0.031	Deer Creek
6	467.564	603.057	85.0566	84	-1.59297	0.084	Deer Creek
7	538.365	680.415	89.8491	66	-1.58098	0.066	Deer Creek
8	608.586	750.794	97.0096	81	-1.46592	0.081	Deer Creek
9	698.337	819.562	102.345	124	-1.18447	0.124	Deer Creek
2	271.516	226.437	67.0443	874.5	0.672373	0.8745	Gary Gulch E
3	395.25	341.353	63.1459	928	0.853544	0.928	Gary Gulch E
4	516.538	438.403	67.3285	976	1.1605	0.976	Gary Gulch E
5	631.104	525.685	76.5407	973	1.3773	0.973	Gary Gulch E
6	670.855	605.946	82.313	792	0.788564	0.792	Gary Gulch E
7	789.434	679.942	90.1253	894	1.21488	0.894	Gary Gulch E
8	815.099	754.463	96.8983	731	0.625766	0.731	Gary Gulch E
9	921.841	821.002	105.341	829	0.957256	0.829	Gary Gulch E
10	1014.23	885.231	113.765	872	1.1339	0.872	Gary Gulch E
11	1075.98	947.878	119.802	851	1.06931	0.851	Gary Gulch E
12	1105.62	1009.09	124.742	772	0.773873	0.772	Gary Gulch E
13	1152.07	1069.37	130.66	723	0.632925	0.723	Gary Gulch E
14	1189.04	1127.68	133.075	672	0.461104	0.672	Gary Gulch E
15	1212.02	1183.21	137.031	578	0.210205	0.578	Gary Gulch E
16	1279.74	1238.11	140.945	605	0.2954	0.605	Gary Gulch E
17	1326.61	1296.58	144.309	564	0.208125	0.564	Gary Gulch E
18	1371.18	1349.64	145.939	550	0.147568	0.55	Gary Gulch E
19	1414.56	1401.72	148.242	539	0.0866766	0.539	Gary Gulch E
20	1459.82	1452.92	151.645	532	0.0454607	0.532	Gary Gulch E
21	1505.14	1503.51	156.72	506	0.0103976	0.506	Gary Gulch E
22	1550.27	1554.49	158.643	489	-0.0266522	0.489	Gary Gulch E
23	1594.56	1605.31	160.005	465	-0.0671871	0.465	Gary Gulch E
24	1639.74	1651.72	162.913	466	-0.0735228	0.466	Gary Gulch E
25	1687.01	1700.64	166.49	459	-0.0818441	0.459	Gary Gulch E
26	1753.11	1749.04	168.441	499	0.0241479	0.499	Gary Gulch E
27	1818.57	1795.81	170.561	538	0.133462	0.538	Gary Gulch E
28	1884.74	1841.29	174.112	589	0.249522	0.589	Gary Gulch E
29	1953.07	1887.69	175.524	642	0.372462	0.642	Gary Gulch E
2	51.3312	226.407	65.7207	44	-2.66393	0.044	Gary Gulch W
3	54.7735	337.923	65.1185	5	-4.34821	0.005	Gary Gulch W
4	61.4753	434.471	67.6054	1	-5.51725	0.001	Gary Gulch W
5	307.326	519.905	76.7243	14	-2.77069	0.014	Gary Gulch W
6	431.06	600.365	86.5231	38	-1.95676	0.038	Gary Gulch W
7	451.879	675.682	93.9483	15	-2.38219	0.015	Gary Gulch W
8	515.393	747.109	100.921	19	-2.29601	0.019	Gary Gulch W
9	622.134	814.049	106.82	40	-1.79661	0.04	Gary Gulch W
10	636.736	878.588	111.394	18	-2.17115	0.018	Gary Gulch W
11	749.437	940.474	117.078	52	-1.63171	0.052	Gary Gulch W
12	758.384	1004.03	121.981	23	-2.0138	0.023	Gary Gulch W
13	874.17	1064.29	124.864	66	-1.52258	0.066	Gary Gulch W
14	902.506	1123.87	127.555	47	-1.73544	0.047	Gary Gulch W
15	924.168	1178.32	131.923	28	-1.92652	0.028	Gary Gulch W
16	937.212	1232.08	134.71	14	-2.18892	0.014	Gary Gulch W
17	982.472	1285.69	142.865	19	-2.12238	0.019	Gary Gulch W
18	1053.49	1340.18	145.915	22	-1.96477	0.022	Gary Gulch W
19	1121.03	1393.37	147.341	31	-1.84837	0.031	Gary Gulch W
20	1186.27	1444.59	150.382	38	-1.71776	0.038	Gary Gulch W
21	1234.31	1496.93	153.132	39	-1.71496	0.039	Gary Gulch W
22	1280.31	1547.41	156.775	40	-1.70374	0.04	Gary Gulch W
23	1317.39	1595.46	161.199	40	-1.72501	0.04	Gary Gulch W
24	1348.06	1645.43	163.92	28	-1.8141	0.028	Gary Gulch W
25	1375.18	1695.27	163.657	20	-1.9559	0.02	Gary Gulch W
26	1401.87	1741.61	164.941	18	-2.05977	0.018	Gary Gulch W
27	1469.48	1789.75	167.865	29	-1.90791	0.029	Gary Gulch W
28	1536.96	1837.86	172.272	36	-1.74667	0.036	Gary Gulch W
29	1604.08	1884.8	173.118	50	-1.62156	0.05	Gary Gulch W
30	1671.63	1932.41	176.087	72	-1.48101	0.072	Gary Gulch W
31	1743.16	1978.67	178.411	94	-1.32004	0.094	Gary Gulch W
32	1810.72	2024.48	181.325	125	-1.17889	0.125	Gary Gulch W
33	1878.56	2068.31	183.067	155	-1.03647	0.155	Gary Gulch W
34	1946.09	2111.13	184.548	194	-0.894263	0.194	Gary Gulch W
35	2012.97	2153.18	187.284	230	-0.748676	0.23	Gary Gulch W
36	2080.58	2195.79	189.384	283	-0.608355	0.283	Gary Gulch W
37	2147.63	2238.45	191.864	330	-0.47337	0.33	Gary Gulch W
38	2213.9	2280.79	192.679	368	-0.347162	0.368	Gary Gulch W
39	2281.99	2322.51	193.192	407	-0.209741	0.407	Gary Gulch W
2	51.3312	228.873	65.5327	48	-2.70921	0.048	Hole in the Mountain
3	105.168	341.816	59.6442	20	-3.96767	0.02	Hole in the Mountain
4	336.933	437.631	65.5694	91	-1.53575	0.091	Hole in the Mountain
5	343.635	524.001	76.8304	27	-2.34759	0.027	Hole in the Mountain
6	467.369	601.02	86.5831	81	-1.54362	0.081	Hole in the Mountain
7	491.219	676.939	93.3609	32	-1.98927	0.032	Hole in the Mountain
8	510.748	748.856	102.818	24	-2.31581	0.024	Hole in the Mountain
9	604.479	818.995	109.053	24	-1.96709	0.024	Hole in the Mountain
10	613.426	886.562	115.044	12	-2.37418	0.012	Hole in the Mountain
11	636.415	948	120.69	6	-2.58168	0.006	Hole in the Mountain
12	639.858	1009.93	124.142	1	-2.98105	0.001	Hole in the Mountain
13	752.559	1067.91	130.369	7	-2.41889	0.007	Hole in the Mountain
14	814.866	1127.79	134.947	10	-2.3189	0.01	Hole in the Mountain
15	876.996	1184.94	139.852	16	-2.20192	0.016	Hole in the Mountain
16	1008.68	1238.63	141.235	49	-1.6282	0.049	Hole in the Mountain
17	1042.84	1292.73	148.918	50	-1.67802	0.05	Hole in the Mountain
18	1076.04	1346.36	152.453	42	-1.77314	0.042	Hole in the Mountain
19	1111.76	1398.77	155.405	30	-1.84685	0.03	Hole in the Mountain
20	1146.02	1449.64	160.242	28	-1.89479	0.028	Hole in the Mountain
21	1181.45	1501.07	164.514	26	-1.94282	0.026	Hole in the Mountain
22	1191.56	1550.34	167.422	19	-2.14292	0.019	Hole in the Mountain
23	1201.94	1601.07	169.317	9	-2.35729	0.009	Hole in the Mountain
24	1240.62	1651.77	171.341	8	-2.39959	0.008	Hole in the Mountain
25	1279.89	1699.1	174.734	10	-2.39916	0.01	Hole in the Mountain
2	271.516	228.777	66.3997	868.5	0.643667	0.8685	Jacobson Fen
3	291.046	345.934	56.9406	147	-0.963948	0.147	Jacobson Fen
4	384.776	440.946	63.4061	154	-0.885882	0.154	Jacobson Fen
5	491.517	525.626	73.7406	283	-0.462554	0.283	Jacobson Fen
6	615.252	604.081	83.4106	500	0.133925	0.5	Jacobson Fen
7	639.102	678.446	93.1217	307	-0.422504	0.307	Jacobson Fen
8	673.382	751.486	101.993	227	-0.76578	0.227	Jacobson Fen
9	763.133	819.771	110.223	293	-0.51385	0.293	Jacobson Fen
10	877.699	883.99	117.815	476	-0.0533935	0.476	Jacobson Fen
11	917.45	947.836	122.101	406	-0.248859	0.406	Jacobson Fen
12	940.44	1010.06	127.377	287	-0.546568	0.287	Jacobson Fen
13	964.582	1069.31	132.013	217	-0.793305	0.217	Jacobson Fen
14	988.007	1130.08	136.176	147	-1.04328	0.147	Jacobson Fen
15	1073.92	1184.68	140.034	212	-0.79096	0.212	Jacobson Fen
16	1131.09	1238.13	142.84	216	-0.749388	0.216	Jacobson Fen
17	1190.22	1294.88	145.862	230	-0.717491	0.23	Jacobson Fen
18	1233.77	1346.29	148.413	213	-0.758171	0.213	Jacobson Fen
19	1278.62	1400.82	148.737	190	-0.821559	0.19	Jacobson Fen
20	1321.43	1452.75	153.4	191	-0.856068	0.191	Jacobson Fen
21	1365.28	1504.23	159.353	183	-0.871936	0.183	Jacobson Fen
22	1408.92	1553.44	162.62	178	-0.888753	0.178	Jacobson Fen
23	1451.76	1604.64	166.258	171	-0.91956	0.171	Jacobson Fen
24	1496.62	1654.44	170.118	167	-0.927694	0.167	Jacobson Fen
25	1564.35	1701.97	174.076	210	-0.790595	0.21	Jacobson Fen
26	1571.37	1749.7	174.937	150	-1.01941	0.15	Jacobson Fen
27	1627.72	1798.67	176.379	171	-0.969241	0.171	Jacobson Fen
28	1683.1	1844.47	179.823	184	-0.897416	0.184	Jacobson Fen
29	1741.05	1892.36	183.877	202	-0.822912	0.202	Jacobson Fen
30	1795.66	1939.42	186.102	221	-0.772458	0.221	Jacobson Fen
31	1877.52	1982.56	189.525	285	-0.554258	0.285	Jacobson Fen
32	1955.73	2027.29	191.049	354	-0.374568	0.354	Jacobson Fen
33	2024.82	2072.07	193.364	408	-0.244372	0.408	Jacobson Fen
34	2088.09	2117.28	194.984	432	-0.149695	0.432	Jacobson Fen
35	2149.13	2162.8	194.658	459	-0.070221	0.459	Jacobson Fen
36	2204.8	2205.63	196.808	492	-0.00420866	0.492	Jacobson Fen
37	2254.68	2246.34	198.114	521	0.0421139	0.521	Jacobson Fen
2	39.0592	229.511	64.5062	19.5	-2.95245	0.0195	Lake Ketchum
3	99.0318	343.254	61.5952	18	-3.96495	0.018	Lake Ketchum
4	115.925	439.815	64.0143	3	-5.05965	0.003	Lake Ketchum
5	347.69	525.697	71.9432	17	-2.47427	0.017	Lake Ketchum
6	373.356	606.04	80.7032	4	-2.88321	0.004	Lake Ketchum
7	407.636	678.787	92.195	3	-2.94105	0.003	Lake Ketchum
8	428.455	751.782	98.4696	2	-3.28352	0.002	Lake Ketchum
9	479.307	818.675	103.408	2	-3.28183	0.002	Lake Ketchum
10	536.287	881.375	109.46	2	-3.15263	0.002	Lake Ketchum
11	550.889	943.983	115.414	2	-3.40596	0.002	Lake Ketchum
12	561.329	1005.83	121.823	2	-3.64878	0.002	Lake Ketchum
13	675.282	1067.08	126.1	2	-3.107	0.002	Lake Ketchum
14	768.035	1126.05	131.54	6	-2.72172	0.006	Lake Ketchum
15	842.399	1182.48	134.974	5	-2.51963	0.005	Lake Ketchum
16	873.073	1237.62	140.398	4	-2.5965	0.004	Lake Ketchum
17	988.859	1290.77	143.957	17	-2.09724	0.017	Lake Ketchum
18	1001.4	1343.18	148.517	11	-2.30127	0.011	Lake Ketchum
19	1010.82	1398.25	151.779	4	-2.55259	0.004	Lake Ketchum
2	79.5022	227.708	66.1885	88.5	-2.23914	0.0885	McKillican
3	99.0318	342.787	57.3833	12	-4.24784	0.012	McKillican
4	124.697	438.699	61.1867	2	-5.13185	0.002	McKillican
5	356.462	522.395	72.7713	28	-2.28019	0.028	McKillican
6	480.197	603.896	80.5641	88	-1.53542	0.088	McKillican
7	537.828	679.467	89.3446	64	-1.58531	0.064	McKillican
8	644.57	751.593	97.6781	139	-1.09567	0.139	McKillican
9	687.433	818.472	104.871	103	-1.24952	0.103	McKillican
10	734.082	881.594	111.629	98	-1.32145	0.098	McKillican
11	781.126	946.068	119.158	98	-1.38423	0.098	McKillican
12	829.525	1007.84	123.612	86	-1.44254	0.086	McKillican
13	877.672	1065.25	130.398	78	-1.43853	0.078	McKillican
14	923.856	1122.03	134.536	82	-1.47302	0.082	McKillican
2	39.0592	230.232	63.3895	18	-3.01585	0.018	Overland
3	291.046	345.415	55.4646	135.5	-0.980247	0.1355	Overland
4	330.797	439.77	63.9921	57	-1.70292	0.057	Overland
5	356.462	524.071	74.1471	23	-2.26048	0.023	Overland
6	463.204	603.586	80.0342	54	-1.75403	0.054	Overland
7	480.097	678.457	89.6642	25	-2.21225	0.025	Overland
8	510.771	749.025	97.1568	11	-2.45226	0.011	Overland
9	514.37	815.643	105.48	6	-2.8562	0.006	Overland
10	548.651	881.193	112.211	3	-2.96355	0.003	Overland
11	672.385	943.979	118.558	14	-2.29082	0.014	Overland
12	785.086	1006.83	124.698	40	-1.77827	0.04	Overland
13	855.727	1064.23	128.08	59	-1.62791	0.059	Overland
14	929.924	1122.72	134.354	80	-1.43502	0.08	Overland
15	968.364	1180.93	137.752	61	-1.54314	0.061	Overland
16	1005.51	1236.01	139.688	50	-1.65013	0.05	Overland
17	1042.78	1291.85	143.403	41	-1.73687	0.041	Overland
18	1079.17	1342.48	146.735	37	-1.79446	0.037	Overland
19	1114.9	1395.07	151.826	36	-1.84533	0.036	Overland
20	1208.63	1447.04	154.603	64	-1.54206	0.064	Overland
21	1306.56	1498.7	155.719	115	-1.23393	0.115	Overland
22	1406.45	1548.76	159.308	198	-0.893294	0.198	Overland
2	39.0592	230.959	62.9138	17.5	-3.05021	0.0175	Punished Woman Grazed
3	291.046	344.954	59.4367	154.5	-0.906979	0.1545	Punished Woman Grazed
4	414.78	439.961	63.8721	333.5	-0.394239	0.3335	Punished Woman Grazed
5	472.411	526.914	73.283	246	-0.743733	0.246	Punished Woman Grazed
6	579.153	606.93	81.5207	377	-0.340731	0.377	Punished Woman Grazed
7	602.142	683.474	88.5355	207	-0.918631	0.207	Punished Woman Grazed
8	688.055	754.915	95.842	252	-0.697605	0.252	Punished Woman Grazed
9	722.336	823.803	103.308	182	-0.982178	0.182	Punished Woman Grazed
10	737.107	887.571	109.601	88	-1.37283	0.088	Punished Woman Grazed
11	776.858	948.911	116.035	71	-1.48277	0.071	Punished Woman Grazed
12	778.495	1009.78	122.003	33	-1.89574	0.033	Punished Woman Grazed
13	803.512	1068.08	126.475	19	-2.09182	0.019	Punished Woman Grazed
14	827.885	1127.11	131.784	11	-2.27056	0.011	Punished Woman Grazed
15	880.372	1182.01	136.987	15	-2.20193	0.015	Punished Woman Grazed
16	930.029	1236.28	141.489	16	-2.16449	0.016	Punished Woman Grazed
17	982.241	1291.07	146.526	17	-2.10768	0.017	Punished Woman Grazed
18	985.84	1344.63	150.102	5	-2.39032	0.005	Punished Woman Grazed
19	1023.65	1397.06	153.21	6	-2.43729	0.006	Punished Woman Grazed
20	1061.77	1447.36	156.057	6	-2.4708	0.006	Punished Woman Grazed
21	1069.37	1498.54	157.313	3	-2.72815	0.003	Punished Woman Grazed
22	1076.89	1548.78	160.516	2	-2.93981	0.002	Punished Woman Grazed
23	1084.33	1598.64	164.283	2	-3.13064	0.002	Punished Woman Grazed
2	79.5022	228.409	68.6629	95	-2.16867	0.095	Punished Woman Seeded
3	311.267	344.416	61.1619	255.5	-0.541984	0.2555	Punished Woman Seeded
4	418.009	441.422	65.2137	339	-0.359032	0.339	Punished Woman Seeded
5	443.674	526.353	74.6687	156	-1.10728	0.156	Punished Woman Seeded
6	446.503	609.231	82.567	35	-1.97086	0.035	Punished Woman Seeded
7	491.762	682.88	88.9716	29	-2.14808	0.029	Punished Woman Seeded
8	526.043	754.59	96.3921	15	-2.37102	0.015	Punished Woman Seeded
9	588.569	824.336	103.604	15	-2.27566	0.015	Punished Woman Seeded
10	656.479	887.166	109.123	25	-2.114	0.025	Punished Woman Seeded
11	665.426	949.759	116.434	16	-2.44201	0.016	Punished Woman Seeded
12	687.308	1013.62	123.997	11	-2.63163	0.011	Punished Woman Seeded
13	709.234	1068.42	130.955	7	-2.74284	0.007	Punished Woman Seeded
14	798.986	1128.87	136.44	16	-2.4178	0.016	Punished Woman Seeded
15	884.899	1184.18	141.069	21	-2.12151	0.021	Punished Woman Seeded
16	917.159	1239.34	145.046	20	-2.22121	0.02	Punished Woman Seeded
17	942.411	1293.35	147.666	17	-2.37659	0.017	Punished Woman Seeded
18	968.139	1347.24	150.203	10	-2.52394	0.01	Punished Woman Seeded
19	982.74	1400.16	154.519	6	-2.70144	0.006	Punished Woman Seeded
20	1028.82	1452.29	160.216	5	-2.64312	0.005	Punished Woman Seeded
21	1072.7	1504.68	164.75	6	-2.62203	0.006	Punished Woman Seeded
22	1135.47	1555.57	166.813	6	-2.51834	0.006	Punished Woman Seeded
23	1199.6	1605.77	170.502	9	-2.38223	0.009	Punished Woman Seeded
2	79.5022	228.739	65.9167	80	-2.26403	0.08	Round/Bullhead
3	105.168	344.792	60.5551	16	-3.95713	0.016	Round/Bullhead
4	336.933	439.756	67.2704	87	-1.5285	0.087	Round/Bullhead
5	460.667	525.586	75.0169	202.5	-0.865397	0.2025	Round/Bullhead
6	480.197	604.491	85.2133	76	-1.45863	0.076	Round/Bullhead
7	514.477	681.844	92.9538	41	-1.80054	0.041	Round/Bullhead
8	529.249	751.66	100.202	22	-2.21963	0.022	Round/Bullhead
9	574.508	818.809	106.301	19	-2.2982	0.019	Round/Bullhead
10	681.25	885.446	113.567	47	-1.79803	0.047	Round/Bullhead
11	704.239	949.69	118.971	32	-2.06311	0.032	Round/Bullhead
12	725.058	1008.74	124.51	21	-2.27841	0.021	Round/Bullhead
13	739.66	1067.69	130.11	10	-2.52121	0.01	Round/Bullhead
14	775.508	1124.74	134.683	5	-2.593	0.005	Round/Bullhead
15	812.121	1183.15	141.039	5	-2.63068	0.005	Round/Bullhead
16	841.547	1238.88	146.787	4	-2.70687	0.004	Round/Bullhead
17	872.076	1293.59	150.316	6	-2.80419	0.006	Round/Bullhead
18	908.783	1345.23	152.526	4	-2.86149	0.004	Round/Bullhead
19	945.285	1398.75	154.384	1	-2.93723	0.001	Round/Bullhead
20	982.596	1450.98	158.326	1	-2.95833	0.001	Round/Bullhead
21	1021.19	1502.45	161.498	1	-2.97995	0.001	Round/Bullhead
22	1057.73	1551.79	165.147	1	-2.9916	0.001	Round/Bullhead
23	1096.68	1603.25	168.32	1	-3.00962	0.001	Round/Bullhead
24	1135.44	1652.48	170.779	2	-3.02751	0.002	Round/Bullhead
25	1210.88	1700.64	173.158	2	-2.82842	0.002	Round/Bullhead
26	1291.2	1750.23	176.08	7	-2.60694	0.007	Round/Bullhead
2	39.0592	230.196	62.5977	21	-3.05341	0.021	Severson
3	55.9525	339.447	60.8593	4	-4.6582	0.004	Severson
4	307.939	434.559	66.7381	48	-1.89727	0.048	Severson
5	431.673	520.841	76.2305	125	-1.16971	0.125	Severson
6	446.445	601.322	87.0817	38	-1.77852	0.038	Severson
7	477.119	674.496	97.6645	28	-2.02097	0.028	Severson
8	583.861	746.737	103.369	61	-1.57567	0.061	Severson
9	677.591	813.49	109.571	117	-1.24028	0.117	Severson
10	790.292	877.791	115.593	231	-0.75696	0.231	Severson
11	873.662	941.407	120.399	296	-0.562667	0.296	Severson
12	956.253	1002.97	123.918	350	-0.377002	0.35	Severson
13	996.004	1061.18	129.079	320	-0.504915	0.32	Severson
14	1085.75	1120.24	132.278	386	-0.260729	0.386	Severson
15	1119.8	1176.51	136.217	338	-0.416306	0.338	Severson
16	1153.45	1231.97	138.003	280	-0.568979	0.28	Severson
17	1231.13	1287.13	142.283	328	-0.393547	0.328	Severson
18	1308.57	1340.42	146.284	412	-0.217674	0.412	Severson
19	1384.24	1394.32	150.441	473	-0.0669868	0.473	Severson
20	1409.8	1446.52	155.76	408	-0.235742	0.408	Severson
21	1435.7	1497.82	159.861	343	-0.388596	0.343	Severson
22	1462.19	1549.92	164.153	301	-0.534442	0.301	Severson
23	1488.09	1599.92	171.279	257	-0.652922	0.257	Severson
24	1514.04	1648.47	173.502	222	-0.774754	0.222	Severson
2	79.5022	227.191	66.3018	91.5	-2.22753	0.0915	Sioux Prairie
3	311.267	343.563	58.2082	296	-0.554832	0.296	Sioux Prairie
4	442.948	438.887	65.7171	495.5	0.0617979	0.4955	Sioux Prairie
5	465.937	524.694	74.6775	233	-0.786809	0.233	Sioux Prairie
6	491.603	602.721	83.0094	113	-1.33861	0.113	Sioux Prairie
7	522.277	679.17	90.9071	48	-1.72586	0.048	Sioux Prairie
8	528.979	750.629	98.8632	19	-2.24199	0.019	Sioux Prairie
9	652.713	819.806	106.609	62	-1.56734	0.062	Sioux Prairie
10	746.535	883.745	114.549	115	-1.19783	0.115	Sioux Prairie
11	767.354	943.755	121.368	78	-1.45344	0.078	Sioux Prairie
12	812.613	1002.83	126.453	68	-1.50422	0.068	Sioux Prairie
13	816.213	1062.89	130.694	34	-1.88748	0.034	Sioux Prairie
14	873.667	1120.9	136.846	37	-1.80666	0.037	Sioux Prairie
15	933.433	1178.81	140.527	44	-1.74613	0.044	Sioux Prairie
16	1026.98	1235.81	143.834	72	-1.45193	0.072	Sioux Prairie
17	1109.46	1292.47	148.95	117	-1.2287	0.117	Sioux Prairie
18	1177.09	1347.35	153.087	126	-1.11219	0.126	Sioux Prairie
19	1240.61	1399.18	155.302	160	-1.02104	0.16	Sioux Prairie
20	1242.21	1451.12	158.795	92	-1.31558	0.092	Sioux Prairie
21	1305.99	1500.99	161.842	116	-1.20484	0.116	Sioux Prairie
22	1370.55	1550.92	165.145	143	-1.09221	0.143	Sioux Prairie
23	1386.47	1602.48	170.017	110	-1.2705	0.11	Sioux Prairie
24	1402.37	1649.46	171.391	78	-1.4417	0.078	Sioux Prairie
25	1419.26	1698.96	174.167	52	-1.60591	0.052	Sioux Prairie
26	1432.42	1748.26	177.836	34	-1.77602	0.034	Sioux Prairie
27	1471.98	1797.39	180.017	38	-1.80766	0.038	Sioux Prairie
28	1509.5	1844.03	182.544	34	-1.83265	0.034	Sioux Prairie
29	1545.17	1888.77	184.848	36	-1.85885	0.036	Sioux Prairie
30	1579.39	1933.15	187.159	28	-1.89014	0.028	Sioux Prairie
31	1615.83	1978.82	187.148	24	-1.93962	0.024	Sioux Prairie
32	1650.84	2021.67	187.865	23	-1.97393	0.023	Sioux Prairie
33	1683.23	2067.85	189.518	18	-2.02949	0.018	Sioux Prairie
34	1715.18	2111.36	189.774	17	-2.08764	0.017	Sioux Prairie
2	39.0592	226.594	65.1948	25.5	-2.87654	0.0255	Wike
3	99.0318	339.252	65.8246	18.5	-3.64939	0.0185	Wike
4	330.797	433.738	67.8764	85.5	-1.5166	0.0855	Wike
5	437.538	519.745	74.8727	143	-1.09796	0.143	Wike
6	561.272	599.797	82.3403	313	-0.467868	0.313	Wike
7	578.166	674.912	88.8006	141	-1.08947	0.141	Wike
8	601.155	746.692	95.2744	69	-1.52756	0.069	Wike
9	602.763	814.524	104.778	21	-2.02104	0.021	Wike
10	734.444	879.615	111.092	105	-1.30677	0.105	Wike
11	753.387	942.312	115.732	51	-1.63243	0.051	Wike
12	816.901	1005.03	124.785	66	-1.50765	0.066	Wike
13	878.442	1067.52	130.087	70	-1.45351	0.07	Wike
14	940.217	1127.06	133.605	80	-1.39846	0.08	Wike
15	961.036	1184.25	137.479	47	-1.62359	0.047	Wike
16	1024.69	1240.85	141.015	59	-1.53288	0.059	Wike
17	1085.44	1293.66	144.411	69	-1.44183	0.069	Wike
18	1134.87	1346.98	146.298	81	-1.44986	0.081	Wike
19	1182.86	1401.08	148.502	82	-1.4695	0.082	Wike
20	1254.1	1453.42	153.106	94	-1.30183	0.094	Wike
21	1325.02	1504.43	155.636	132	-1.15278	0.132	Wike
22	1397.57	1554.61	159.414	172	-0.985098	0.172	Wike
23	1397.87	1604.16	163.979	110	-1.25799	0.11	Wike
24	1416.97	1654.97	168.139	82	-1.41546	0.082	Wike
25	1435.33	1701.96	171.241	54	-1.55704	0.054	Wike
26	1443.99	1748.08	174.406	33	-1.74356	0.033	Wike
27	1452.8	1795.45	173.261	21	-1.97767	0.021	Wike
28	1452.92	1842.76	175.219	14	-2.22486	0.014	Wike
29	1494.76	1887.84	177.311	14	-2.21689	0.014	Wike
30	1537.07	1931.77	180.401	16	-2.1879	0.016	Wike
31	1542.79	1978.55	185.284	9	-2.35183	0.009	Wike
32	1625.12	2023.08	184.654	13	-2.15516	0.013	Wike
33	1706.15	2069.73	185.83	22	-1.95652	0.022	Wike
34	1788.18	2112.51	187.818	43	-1.7268	0.043	Wike
35	1871.08	2157.37	189.041	70	-1.51445	0.07	Wike
36	1954.33	2200.17	189.019	107	-1.30063	0.107	Wike
37	2037.7	2241.57	190.15	148	-1.07215	0.148	Wike
38	2119.34	2286.32	192.5	203	-0.867434	0.203	Wike
39	2172.16	2326.34	193.314	234	-0.797549	0.234	Wike
40	2224.01	2368.36	196.327	252	-0.735242	0.252	Wike
41	2278.42	2410.04	195.789	276	-0.67226	0.276	Wike
42	2332.61	2451.99	195.472	292	-0.610757	0.292	Wike
43	2386.21	2493.5	197.305	304	-0.543825	0.304	Wike
44	2439.68	2532.34	198.789	336	-0.466116	0.336	Wike
45	2490.68	2573.19	200.238	345	-0.412044	0.345	Wike
46	2543.67	2612.62	202.835	370	-0.339968	0.37	Wike
47	2593.67	2652.2	204.171	392	-0.286696	0.392	Wike
