# Supplementary material for: Community‐level phylogenetic diversity does not differ between rare and common lineages across tallgrass prairies in the northern Great Plains
Source: Ecol Evol. 2022 Nov 1;12(11):e9453. doi: 10.1002/ece3.9453 (PMC9627050; doi:10.1002/ece3.9453)
Supplement: Supplementary file 4 — Table S4 [file ECE3-12-e9453-s001.xlsx]

## Sheet: 13_GLM-NB_fit
	Rarity threshold	p-value of grazing coefficient	Dispersion ratio	Pearson's Chi-Squared overdispersion test
# species		0.84	1.18	14.13 (0.29)
Observed Faith's PD		0.75	1.16	13.92 (0.31)
Observed MPD		0.4	1.2	14.42 (0.27)
Observed MNTD		0.42	1.17	13.99 (0.3)
Dnn	0.25	0.65	1.2	14.38 (0.28)
	0.5	0.27	1.05	12.61 (0.4)
	0.75	0.55	1.27	15.29 (0.23)
MNTD of rare species	0.25	0.29	1.22	14.61 (0.26)
	0.5	0.72	1.17	14.03 (0.3)
	0.75	0.85	1.17	14.04 (0.3)
MNTD of common species	0.25	0.2	1.22	14.6 (0.26)
	0.5	0.83	1.16	13.9 (0.31)
	0.75	0.98	0.94	11.28 (0.5)
